# Supplementary material for: Multiple primary malignant neoplasm: Case report and comprehensive literature review
Source: Front Oncol. 2023 Jan 4;12:1090634. doi: 10.3389/fonc.2022.1090634 (PMC9846320; doi:10.3389/fonc.2022.1090634)
Supplement: Supplementary file 2 [file DataSheet_2.zip]

Archive with 46 entries (36 files):
- pictures/MRCP/
- pictures/MRCP/MRCP-T1/
- pictures/MRCP/MRCP-T1/-+▌1⁄419.jpg
- pictures/MRCP/MRCP-T1/-+▌1⁄420.jpg
- pictures/MRCP/MRCP-T1/-+▌1⁄421.jpg
- pictures/MRCP/MRCP-T1/-+▌1⁄422.jpg
- pictures/MRCP/MRCP-T1/-+▌1⁄423.jpg
- pictures/MRCP/MRCP-T1/-+▌1⁄424.jpg
- pictures/MRCP/MRCP-T2/
- pictures/MRCP/MRCP-T2/-+▌1⁄425.jpg
- pictures/MRCP/MRCP-T2/-+▌1⁄426.jpg
- pictures/MRCP/MRCP-T2/-+▌1⁄427.jpg
- pictures/MRCP/MRCP-T2/-+▌1⁄428.jpg
- pictures/MRCP/MRCP-T2/-+▌1⁄429.jpg
- pictures/MRCP/MRCP-T2/-+▌1⁄430.jpg
- pictures/MRCP/MRCP-▌++▌++/
- pictures/MRCP/MRCP-▌++▌++/-+▌1⁄431.jpg
- pictures/MRCP/MRCP-▌++▌++/-+▌1⁄432.jpg
- pictures/MRCP/MRCP-▌++▌++/-+▌1⁄433.jpg
- pictures/MRCP/MRCP-▌++▌++/-+▌1⁄434.jpg
- pictures/MRCP/MRCP-▌++▌++/-+▌1⁄435.jpg
- pictures/MRCP/MRCP-▌++▌++/-+▌1⁄436.jpg
- pictures/PET-CT/
- pictures/PET-CT/PET-CT-1/
- pictures/PET-CT/PET-CT-1/-+▌1⁄410.jpg
- pictures/PET-CT/PET-CT-1/-+▌1⁄411.jpg
- pictures/PET-CT/PET-CT-1/-+▌1⁄412.jpg
- pictures/PET-CT/PET-CT-1/-+▌1⁄47.jpg
- pictures/PET-CT/PET-CT-1/-+▌1⁄48.jpg
- pictures/PET-CT/PET-CT-1/-+▌1⁄49.jpg
- pictures/PET-CT/PET-CT-2/
- pictures/PET-CT/PET-CT-2/-+▌1⁄413.jpg
- pictures/PET-CT/PET-CT-2/-+▌1⁄414.jpg
- pictures/PET-CT/PET-CT-2/-+▌1⁄415.jpg
- pictures/PET-CT/PET-CT-2/-+▌1⁄416.jpg
- pictures/PET-CT/PET-CT-2/-+▌1⁄417.jpg
- pictures/PET-CT/PET-CT-2/-+▌1⁄418.jpg
- pictures/▌í+f/
- pictures/▌í+f/▌í+f-1/
- pictures/▌í+f/▌í+f-1/-+▌1⁄41.jpg
- pictures/▌í+f/▌í+f-1/-+▌1⁄42.jpg
- pictures/▌í+f/▌í+f-1/-+▌1⁄43.jpg
- pictures/▌í+f/▌í+f-2/
- pictures/▌í+f/▌í+f-2/-+▌1⁄44.jpg
- pictures/▌í+f/▌í+f-2/-+▌1⁄45.jpg
- pictures/▌í+f/▌í+f-2/-+▌1⁄46.jpg
