# Supplementary material for: Multiple primary malignant neoplasm: Case report and comprehensive literature review
Source: Front Oncol. 2023 Jan 4;12:1090634. doi: 10.3389/fonc.2022.1090634 (PMC9846320; doi:10.3389/fonc.2022.1090634)
Supplement: Supplementary file 3 [file Table_1.xlsx]

## Sheet: RS21044302PLA.somatic
#QC_flag:WARNING [mean_depth=9438]
#Normal_QC_flag:PASS
#cor:0.995
#homo.ratio:1.0[1298]
#MSI:MSS
Sample_ID	Gene	Description	AF	DP	CHR	POS	REF	ALT	Var_Type	Mutation_Type	Exon_Number	HGVSc	HGVSp	HGVSp_Short	HGVS	Transcript_ID	dbsnp_ID	COSM_ID	Pop_Freq	Pop_Freq_Detail	ClinVar
RS21044302PLA	KRAS	p.G12V	0.0032	19162	12	25398284	C	A	SNV	missense_variant	2	c.35G>T	p.Gly12Val	p.G12V	NM_033360.3(KRAS):c.35G>T(p.Gly12Val)	NM_033360.3	rs121913529	COSM520,COSM1140133	0	1000G_ALL=NA;1000G_EAS=NA;ExAC_ALL=NA;ExAC_EAS=NA;gnomAD_genome_ALL=NA;gnomAD_genome_EAS=NA;gnomAD_exome_ALL=0;gnomAD_exome_EAS=0	CLINSIG=Pathogenic;CLNREVSTAT=criteria_provided,_multiple_submitters,_no_conflicts;CLNACC=12583;CLNSIGCONF=NA
